# Supplementary material for: Terrorism group prediction using feature combination and BiGRU with self-attention mechanism
Source: PeerJ Comput Sci. 2024 Sep 20;10:e2252. doi: 10.7717/peerj-cs.2252 (PMC11419613; doi:10.7717/peerj-cs.2252)
Supplement: Supplemental Information 3 [file peerj-cs-10-2252-s003.ipynb]

# %% [code]
# 8 features with lable encoding and pre-processing
import pandas as pd
import folium
import seaborn as sns
from matplotlib import pyplot as plt
from wordcloud import WordCloud
import warnings
from PIL import Image
import re
#import squarify
import copy
from sklearn.preprocessing import LabelEncoder
from sklearn.ensemble import GradientBoostingClassifier
from sklearn.ensemble import RandomForestClassifier
from sklearn.tree import DecisionTreeClassifier
from sklearn.linear_model import LogisticRegression
from sklearn.metrics import f1_score
warnings.filterwarnings('ignore')

# %% [code]
Train = pd.read_csv("Train14feb2022.csv",encoding='ISO-8859-1')
Test = pd.read_csv("Test14feb2022.csv",encoding='ISO-8859-1')

# %% [code]
#df = pd.read_csv("globalterrorismdb_0718dist.csv",encoding='ISO-8859-1')

# %% [code]
import matplotlib.pyplot as plt
count = df.attacktype1_txt.value_counts()
count.plot.bar()
plt.ylabel('Number of records')
plt.xlabel('attacktype1_txt')
plt.show()

# %% [code]
import matplotlib.pyplot as plt
count = Train.attacktype1_txt.value_counts()
count.plot.bar()
plt.ylabel('Number of records')
plt.xlabel('attacktype1_txt')
plt.show()

# %% [code]
Train.attacktype1_txt.value_counts()

# %% [code]
Train['attacktype1_txt'] = Train['attacktype1_txt'].replace([4],5)
Test['attacktype1_txt'] = Test['attacktype1_txt'].replace([4],5)

# %% [code]
Train['attacktype1_txt'] = Train['attacktype1_txt'].replace([15],4)
Test['attacktype1_txt'] = Test['attacktype1_txt'].replace([15],4)

# %% [code]
Train['attacktype1_txt'] = Train['attacktype1_txt'].replace([16],5)
Test['attacktype1_txt'] = Test['attacktype1_txt'].replace([16],5)

# %% [code]
Train['attacktype1_txt'] = Train['attacktype1_txt'].replace([17],6)
Test['attacktype1_txt'] = Test['attacktype1_txt'].replace([17],6)

# %% [code]
Train.attacktype1_txt.value_counts()

# %% [code]
Train = Train.to_numpy() #this is train set
Test = Test.to_numpy() #this is test set

# %% [code]
X_train = Train[:,0:136]
Y_train = Train[:,136]
X_test = Test[:,0:136]
Y_test = Test[:,136]

# %% [code]
!pip install scikit-plot

# %% [code]
!pip install scikit-metrics

# %% [code]
from sklearn.ensemble import BaggingClassifier
from scikitplot.metrics import plot_roc
from scikitplot.metrics import plot_precision_recall
dtc = DecisionTreeClassifier(criterion="entropy")
model = BaggingClassifier(base_estimator=dtc, n_estimators=100, bootstrap=True)
model.fit(X_train, Y_train)
y_score = model.predict_proba(X_test)
y_pred = model.predict(X_test)
# Plot metrics
print("BaggingClassifier")
plot_roc(Y_test, y_score)
plt.show()
#plt.savefig('F:/datapic/persentage/Paper2result/BaggingClassifierROCCurve.png', format='png')
plot_precision_recall(Y_test, y_score)
#plt.savefig('F:/datapic/persentage/Paper2result/BaggingClassifierPrectionCurve.png', format='png')
plt.show()

# %% [code]
import pylab as pl
from sklearn.ensemble import RandomForestClassifier
from scikitplot.metrics import plot_roc
from scikitplot.metrics import plot_precision_recall
dtc = DecisionTreeClassifier(criterion="entropy")
model = RandomForestClassifier()
model.fit(X_train, Y_train)
y_score = model.predict_proba(X_test)
y_pred = model.predict(X_test)
# Plot metrics
print("RandomForestClassifier")
plot_roc(Y_test, y_score)
plt.show()
plt.savefig('F:/datapic/persentage/Paper2result/RandomforestROCCurve.png', format='png')
plot_precision_recall(Y_test, y_score)
plt.savefig('F:/datapic/persentage/Paper2result/RandomforestPrectionCurve.png', format='png')
plt.show()


# %% [code]
from sklearn.linear_model import RidgeCV

model = RandomForestClassifier()

model.fit(X_train, Y_train)

print(f'model score on training data: {model.score(X_train, Y_train)}')
print(f'model score on testing data: {model.score(X_test, Y_test)}')

# %% [code]
print("Train/Test Sizes : ", X_train.shape, X_test.shape, Y_train.shape, Y_test.shape)
gb = GradientBoostingClassifier()
gb.fit(X_train, Y_train)
print("Test  Accuracy : %.2f"%gb.score(X_test, Y_test))
print("Train Accuracy : %.2f"%gb.score(X_train, Y_train))
print()
print("Confusion Matrix : ")
print(confusion_matrix(Y_test, gb.predict(X_test)))
print()
print("Classification Report")
print(classification_report(Y_test, gb.predict(X_test)))

# %% [code]
from lime import lime_tabular
explainer = lime_tabular.LimeTabularExplainer(X_train, mode="classification",
                                              class_names=np.unique(Y_train)
                                             )

explainer

# %% [code]
import random
preds = gb.predict(X_test)

false_preds = np.argwhere((preds != Y_test)).flatten()

idx  = random.choice(false_preds)

print("Prediction : ", [gb.predict(X_test[idx].reshape(1,-1))[0]])
print("Actual :     ", [Y_test[idx]])

explanation = explainer.explain_instance(X_test[idx], gb.predict_proba)

explanation.show_in_notebook()

# %% [code]
import random
preds = gb.predict(X_test)

true_preds = np.argwhere((preds == Y_test)).flatten()

idx  = random.choice(true_preds)

print("Prediction : ", [gb.predict(X_test[idx].reshape(1,-1))[0]])
print("Actual :     ", [Y_test[idx]])

explanation = explainer.explain_instance(X_test[idx], gb.predict_proba)

explanation.show_in_notebook()

# %% [code]
mylist = []
for i in range(10):
   mylist.append(i)
print(random.choice(mylist))

# %% [code]
idx

# %% [code]
from sklearn.ensemble import RandomForestClassifier, AdaBoostClassifier, GradientBoostingClassifier
from sklearn.neighbors import KNeighborsClassifier
from sklearn.linear_model import LogisticRegression
from sklearn.ensemble import ExtraTreesClassifier
from sklearn.ensemble import RandomForestClassifier
from scikitplot.metrics import plot_roc
import xgboost as xgb

# %% [code]
model = xgb.XGBClassifier(objective='multi:softmax', random_state=42)

# %% [code]
model = xgb.XGBClassifier(learning_rate=0.03, n_estimators=400, objective='multi:softmax',
                    silent=True, nthread=1)
model.fit(X_train, Y_train)
y_score = model.predict_proba(X_test)
y_pred = model.predict(X_test)
# Plot metrics
print("XGBClassifier")
plot_roc(Y_test, y_score)
plt.show()
plot_precision_recall(Y_test, y_score)
plt.show()

# %% [code]
from sklearn.neighbors import KNeighborsClassifier
from sklearn.svm import SVC, LinearSVC, NuSVC
from sklearn.tree import DecisionTreeClassifier
from sklearn.ensemble import RandomForestClassifier, AdaBoostClassifier, GradientBoostingClassifier
from sklearn.naive_bayes import GaussianNB
from sklearn.discriminant_analysis import LinearDiscriminantAnalysis
from sklearn.discriminant_analysis import QuadraticDiscriminantAnalysis
from sklearn.linear_model import LogisticRegression
from sklearn.ensemble import BaggingClassifier
from sklearn.svm import SVC

# %% [code]
import pylab as pl
from sklearn.ensemble import RandomForestClassifier
from scikitplot.metrics import plot_roc
from scikitplot.metrics import plot_precision_recall
dtc = DecisionTreeClassifier(criterion="entropy")
model = KNeighborsClassifier(3)
model.fit(X_train, Y_train)
y_score = model.predict_proba(X_test)
y_pred = model.predict(X_test)
# Plot metrics
print("KNeighborsClassifier")
plot_roc(Y_test, y_score)
plt.savefig('F:/datapic/persentage/Paper2result/KNeighborsClassifierROCCurve.png', format='png')
plt.show()
plot_precision_recall(Y_test, y_score)
plt.savefig('F:/datapic/persentage/Paper2result/KNeighborsClassifierPrectionCurve.png', format='png')
plt.show()

# %% [code]
import pylab as pl
from sklearn.ensemble import RandomForestClassifier
from scikitplot.metrics import plot_roc
from scikitplot.metrics import plot_precision_recall
dtc = DecisionTreeClassifier(criterion="entropy")
model = DecisionTreeClassifier()
model.fit(X_train, Y_train)
y_score = model.predict_proba(X_test)
y_pred = model.predict(X_test)
# Plot metrics
print("DecisionTreeClassifier")
plot_roc(Y_test, y_score)
plt.savefig('F:/datapic/persentage/Paper2result/DecisionTreeClassifierROCCurve.png', format='png')
plt.show()
plot_precision_recall(Y_test, y_score)
plt.savefig('F:/datapic/persentage/Paper2result/DecisionTreeClassifierPrectionCurve.png', format='png')
plt.show()

# %% [code]
import pylab as pl
from sklearn.ensemble import RandomForestClassifier
from scikitplot.metrics import plot_roc
from scikitplot.metrics import plot_precision_recall
dtc = DecisionTreeClassifier(criterion="entropy")
model = LogisticRegression()
model.fit(X_train, Y_train)
y_score = model.predict_proba(X_test)
y_pred = model.predict(X_test)
# Plot metrics
print(" LogisticRegression")
plot_roc(Y_test, y_score)
plt.savefig('F:/datapic/persentage/Paper2result/ LogisticRegressionROCCurve.png', format='png')
plt.show()
plot_precision_recall(Y_test, y_score)
plt.savefig('F:/datapic/persentage/Paper2result/ LogisticRegressionPrectionCurve.png', format='png')
plt.show()

# %% [code]
import pylab as pl
from sklearn.ensemble import RandomForestClassifier
from scikitplot.metrics import plot_roc
from scikitplot.metrics import plot_precision_recall
dtc = DecisionTreeClassifier(criterion="entropy")
model = QuadraticDiscriminantAnalysis()
model.fit(X_train, Y_train)
y_score = model.predict_proba(X_test)
y_pred = model.predict(X_test)
# Plot metrics
print(" QuadraticDiscriminantAnalysis")
plot_roc(Y_test, y_score)
plt.savefig('F:/datapic/persentage/Paper2result/QuadraticDiscriminantAnalysisROCCurve.png', format='png')
plt.show()
plot_precision_recall(Y_test, y_score)
plt.savefig('F:/datapic/persentage/Paper2result/QuadraticDiscriminantAnalysis.png', format='png')
plt.show()

# %% [code]
import pylab as pl
from sklearn.ensemble import RandomForestClassifier
from scikitplot.metrics import plot_roc
from scikitplot.metrics import plot_precision_recall
dtc = DecisionTreeClassifier(criterion="entropy")
model = LinearDiscriminantAnalysis()
model.fit(X_train, Y_train)
y_score = model.predict_proba(X_test)
y_pred = model.predict(X_test)
# Plot metrics
print(" LinearDiscriminantAnalysis")
plot_roc(Y_test, y_score)
plt.savefig('F:/datapic/persentage/Paper2result/LDAROCCurve.png', format='png')
plt.show()
plot_precision_recall(Y_test, y_score)
plt.savefig('F:/datapic/persentage/Paper2result/LDAPrectioncurve.png', format='png')
plt.show()

# %% [code]
from sklearn.svm import SVC, LinearSVC, NuSVC
from sklearn.tree import DecisionTreeClassifier
from sklearn.ensemble import RandomForestClassifier, AdaBoostClassifier, GradientBoostingClassifier
from sklearn.naive_bayes import GaussianNB

# %% [code]
import pylab as pl
from sklearn.ensemble import RandomForestClassifier
from scikitplot.metrics import plot_roc
from scikitplot.metrics import plot_precision_recall
dtc = DecisionTreeClassifier(criterion="entropy")
model = AdaBoostClassifier()
model.fit(X_train, Y_train)
y_score = model.predict_proba(X_test)
y_pred = model.predict(X_test)
# Plot metrics
print(" AdaBoostClassifier")
plot_roc(Y_test, y_score)
plt.savefig('F:/datapic/persentage/Paper2result/ABOOSTCurve.png', format='png')
plt.show()
plot_precision_recall(Y_test, y_score)
plt.savefig('F:/datapic/persentage/Paper2result/ABOOSTPrectioncurve.png', format='png')
plt.show()

# %% [code]
import pylab as pl
from sklearn.ensemble import RandomForestClassifier
from scikitplot.metrics import plot_roc
from scikitplot.metrics import plot_precision_recall
dtc = DecisionTreeClassifier(criterion="entropy")
model = GradientBoostingClassifier()
model.fit(X_train, Y_train)
y_score = model.predict_proba(X_test)
y_pred = model.predict(X_test)
# Plot metrics
print(" GradientBoostingClassifier")
plot_roc(Y_test, y_score)
plt.savefig('F:/datapic/persentage/Paper2result/GradientBOOSTCurve.png', format='png')
plt.show()
plot_precision_recall(Y_test, y_score)
plt.savefig('F:/datapic/persentage/Paper2result/GradientBOOSTPrectioncurve.png', format='png')
plt.show()

# %% [code]
import pylab as pl
from sklearn.ensemble import RandomForestClassifier
from scikitplot.metrics import plot_roc
from scikitplot.metrics import plot_precision_recall
dtc = DecisionTreeClassifier(criterion="entropy")
model = LogisticRegression(solver='liblinear', multi_class='ovr')
model.fit(X_train, Y_train)
y_score = model.predict_proba(X_test)
y_pred = model.predict(X_test)
# Plot metrics
print(" LogisticRegressionparameterchange")
plot_roc(Y_test, y_score)
plt.savefig('F:/datapic/persentage/Paper2result/LogisticRegressionParameterchangeCurve.png', format='png')
plt.show()
plot_precision_recall(Y_test, y_score)
plt.savefig('F:/datapic/persentage/Paper2result/LogisticRegressionParameterchangePrectioncurve.png', format='png')
plt.show()

# %% [code]
import pylab as pl
from sklearn.ensemble import ExtraTreesClassifier
from sklearn.ensemble import RandomForestClassifier
from scikitplot.metrics import plot_roc
from scikitplot.metrics import plot_precision_recall
dtc = DecisionTreeClassifier(criterion="entropy")
model = ExtraTreesClassifier(n_estimators=100, random_state=0)
model.fit(X_train, Y_train)
y_score = model.predict_proba(X_test)
y_pred = model.predict(X_test)
# Plot metrics
print("ExtraTreesClassifier")
plot_roc(Y_test, y_score)
plt.savefig('F:/datapic/persentage/Paper2result/ExtraTreesClassifierCurve.png', format='png')
plt.show()
plot_precision_recall(Y_test, y_score)
plt.savefig('F:/datapic/persentage/Paper2result/ExtraTreesClassifierPrectioncurve.png', format='png')
plt.show()

# %% [code]
import pylab as pl
from sklearn.ensemble import ExtraTreesClassifier
from sklearn.tree import ExtraTreeClassifier
from sklearn.ensemble import RandomForestClassifier
from scikitplot.metrics import plot_roc
from scikitplot.metrics import plot_precision_recall
dtc = DecisionTreeClassifier(criterion="entropy")
model = ExtraTreeClassifier()
model.fit(X_train, Y_train)
y_score = model.predict_proba(X_test)
y_pred = model.predict(X_test)
# Plot metrics
print("ExtraTreeClassifier")
plot_roc(Y_test, y_score)
plt.savefig('F:/datapic/persentage/Paper2result/ExtraTreeClassifierCurve.png', format='png')
plt.show()
plot_precision_recall(Y_test, y_score)
plt.savefig('F:/datapic/persentage/Paper2result/ExtraTreeClassifierPrectioncurve.png', format='png')
plt.show()

# %% [code]
import pylab as pl
from sklearn.ensemble import ExtraTreesClassifier
from sklearn.tree import ExtraTreeClassifier
from sklearn.ensemble import RandomForestClassifier
from scikitplot.metrics import plot_roc
from scikitplot.metrics import plot_precision_recall
from sklearn.linear_model import SGDClassifier
from sklearn.multiclass import OneVsRestClassifier
dtc = DecisionTreeClassifier(criterion="entropy")
model = OneVsRestClassifier(SVC(gamma="auto",probability=True, random_state=42))
model.fit(X_train, Y_train)
y_score = model.predict_proba(X_test)
y_pred = model.predict(X_test)
# Plot metrics
print("OneVsRestClassifier")
plot_roc(Y_test, y_score)
plt.savefig('F:/datapic/persentage/Paper2result/OneVsRestClassifierCurve.png', format='png')
plt.show()
plot_precision_recall(Y_test, y_score)
plt.savefig('F:/datapic/persentage/Paper2result/OneVsRestClassifierPrectioncurve.png', format='png')
plt.show()

# %% [code]
import pylab as pl
from sklearn.naive_bayes import GaussianNB

from sklearn.ensemble import ExtraTreesClassifier
from sklearn.tree import ExtraTreeClassifier
from sklearn.ensemble import RandomForestClassifier
from scikitplot.metrics import plot_roc
from scikitplot.metrics import plot_precision_recall
from sklearn.linear_model import SGDClassifier
from sklearn.multiclass import OneVsRestClassifier
dtc = DecisionTreeClassifier(criterion="entropy")
model = GaussianNB()
model.fit(X_train, Y_train)
y_score = model.predict_proba(X_test)
y_pred = model.predict(X_test)
# Plot metrics
print("GaussianNB")
plot_roc(Y_test, y_score)
plt.savefig('F:/datapic/persentage/Paper2result/GaussianNBCurve.png', format='png')
plt.show()
plot_precision_recall(Y_test, y_score)
plt.savefig('F:/datapic/persentage/Paper2result/GaussianNBPrectioncurve.png', format='png')
plt.show()

# %% [code]
import pylab as pl
from sklearn.naive_bayes import GaussianNB

from sklearn.ensemble import ExtraTreesClassifier
from sklearn.tree import ExtraTreeClassifier
from sklearn.ensemble import RandomForestClassifier
from scikitplot.metrics import plot_roc
from scikitplot.metrics import plot_precision_recall
from sklearn.linear_model import SGDClassifier
from sklearn.multiclass import OneVsRestClassifier
dtc = DecisionTreeClassifier(criterion="entropy")
from sklearn.naive_bayes import BernoulliNB
model = BernoulliNB()
model.fit(X_train, Y_train)
y_score = model.predict_proba(X_test)
y_pred = model.predict(X_test)
# Plot metrics
print("GaussianNB")
plot_roc(Y_test, y_score)
plt.savefig('F:/datapic/persentage/Paper2result/BernoulliNBCurve.png', format='png')
plt.show()
plot_precision_recall(Y_test, y_score)
plt.savefig('F:/datapic/persentage/Paper2result/BernoulliNBPrectioncurve.png', format='png')
plt.show()

# %% [code]
# 8 features with lable encoding and pre-processing
import pandas as pd
import folium
import seaborn as sns
from matplotlib import pyplot as plt
from wordcloud import WordCloud
import warnings
from PIL import Image
import re
import squarify
import copy
from sklearn.preprocessing import LabelEncoder
from sklearn.ensemble import GradientBoostingClassifier
from sklearn.ensemble import RandomForestClassifier
from sklearn.tree import DecisionTreeClassifier
from sklearn.linear_model import LogisticRegression
from sklearn.metrics import f1_score
warnings.filterwarnings('ignore')

# %% [code]
Train2 = pd.read_csv("F:/dataset3/Train14feb2022.csv",encoding='ISO-8859-1')
Test2 = pd.read_csv("F:/dataset3/Test14feb2022.csv",encoding='ISO-8859-1')

# %% [code]
Train2['attacktype1_txt'] = Train2['attacktype1_txt'].replace([4],5)
Test2['attacktype1_txt'] = Test2['attacktype1_txt'].replace([4],5)

# %% [code]
Train2.attacktype1_txt.value_counts()

# %% [code]
Train2['attacktype1_txt'] = Train2['attacktype1_txt'].replace([5],15)
Test2['attacktype1_txt'] = Test2['attacktype1_txt'].replace([5],15)
Train2['attacktype1_txt'] = Train2['attacktype1_txt'].replace([6],16)
Test2['attacktype1_txt'] = Test2['attacktype1_txt'].replace([6],16)
Train2['attacktype1_txt'] = Train2['attacktype1_txt'].replace([7],17)
Test2['attacktype1_txt'] = Test2['attacktype1_txt'].replace([7],17)

# %% [code]
Train2['attacktype1_txt'] = Train2['attacktype1_txt'].replace([15],4)
Test2['attacktype1_txt'] = Test2['attacktype1_txt'].replace([15],4)
Train2['attacktype1_txt'] = Train2['attacktype1_txt'].replace([16],5)
Test2['attacktype1_txt'] = Test2['attacktype1_txt'].replace([16],5)
Train2['attacktype1_txt'] = Train2['attacktype1_txt'].replace([17],6)
Test2['attacktype1_txt'] = Test2['attacktype1_txt'].replace([17],6)

# %% [code]
Train2.head(5)

# %% [code]
nontextual = Train2.iloc[:, [0,1,2,3,5,6,7,136]]

# %% [code]
nontextual.head(3)

# %% [code]
Test2nontextual= Test2.iloc[:, [0,1,2,3,5,6,7,136]]

# %% [code]
nontextual = nontextual.to_numpy() #this is train set
Test2nontextual = Test2nontextual.to_numpy() #this is test set

# %% [code]
X_train = nontextual[:,0:7]
Y_train = nontextual[:,7]
X_test = Test2nontextual[:,0:7]
Y_test = Test2nontextual[:,7]

# %% [code]
from lazypredict.Supervised import LazyClassifier
from sklearn.model_selection import train_test_split
#X_train, X_test, Y_train, Y_test = train_test_split(X, Y,test_size=.5,random_state =123)
clf = LazyClassifier(verbose=0,ignore_warnings=True, custom_metric=None)
models,predictions = clf.fit(X_train, X_test, Y_train, Y_test)
print(models)

# %% [code]
